# Supplementary material for: Loss of miR-638 in vitro promotes cell invasion and a mesenchymal-like transition by influencing SOX2 expression in colorectal carcinoma cells
Source: Mol Cancer. 2014 May 23;13:118. doi: 10.1186/1476-4598-13-118 (PMC4039649; doi:10.1186/1476-4598-13-118)
Supplement: Additional file 3: Table S1b and S2b — Summary of Clinicopathologic Variables. [file 1476-4598-13-118-S3.xls]

## Sheet: Table S1b
Table S1b. Summary of Clinicopathologic Variables
No. Case	miR-638 relative expression	miR-638 relative expression	SOX2 relative expression	Age	Gender	Location	TNM stage	T stage	Histology	Differentiation
	(Cancer tissues)	(Adjacent tissues)	(Cancer tissues)
1	1.012	1.78	4.55774	64	male	Rectum	II	T3	adenocarcinoma	median
2	0.66	0.82	3.09523	52	male	Rectum	II	T4	adenocarcinoma	high
3	1.21	2.34	2.8088	70	female	Distal colon	III	T2	mucinous adenocarcinoma	median
4	2.34	2.31	2.65626	66	male	Rectum	III	T4	adenocarcinoma	high
5	2.12	3.42	2.52094	38	female	Proximal colon	III	T3	adenocarcinoma	median
6	1.23	1.71	2.4952	57	female	Rectum	II	T3	adenocarcinoma	median
7	0.87	1.29	2.37468	41	male	Rectum	II	T4	adenocarcinoma	median
8	1.56	0.98	2.35833	75	female	Proximal colon	III	T3	adenocarcinoma	median
9	1.25	2.31	2.26581	71	female	Rectum	II	T3	adenocarcinoma	high
10	0.75	1.97	2.24698	69	female	Rectum	III	T4	adenocarcinoma	median
11	2.68	2.97	2.19551	64	male	Rectum	III	T3	adenocarcinoma	median
12	3.64	3.89	2.17688	63	male	Distal colon	III	T4	adenocarcinoma	low
13	1.89	1.71	2.16843	52	female	Rectum	II	T3	adenocarcinoma	high
14	1.34	1.75	2.1681	58	male	Proximal colon	III	T3	adenocarcinoma	high
15	1.97	2.64	2.11283	54	female	Rectum	II	T4	mucinous adenocarcinoma	median
16	3.11	4.23	2.09713	78	female	Rectum	III	T4	adenocarcinoma	median
17	2.57	3.12	2.0654	67	male	Distal colon	III	T4	adenocarcinoma	low
18	1.1	1.67	1.98784	66	male	Rectum	II	T4	adenocarcinoma	median
19	1.112	1.88	1.9202	54	male	Rectum	III	T2	adenocarcinoma	high
20	0.76	0.92	1.91449	66	female	Distal colon	II	T3	adenocarcinoma	high
21	1.31	2.44	1.90121	72	female	Distal colon	III	T2	adenocarcinoma	median
22	2.44	2.41	1.89956	38	male	Rectum	IV	T3	adenocarcinoma	low
23	2.22	3.52	1.88233	58	male	Proximal colon	III	T4	adenocarcinoma	median
24	1.33	1.81	1.77719	78	male	Rectum	II	T3	adenocarcinoma	median
25	0.97	1.39	1.62511	61	male	Proximal colon	III	T4	mucinous adenocarcinoma	high
26	1.66	1.08	1.50093	49	female	Distal colon	III	T2	adenocarcinoma	median
27	1.35	2.41	1.75	51	male	Rectum	IV	T3	adenocarcinoma	median
28	0.85	2.07	1.68126	74	female	Proximal colon	III	T3	adenocarcinoma	median
29	2.78	3.07	1.32943	49	male	Rectum	III	T4	adenocarcinoma	low
30	3.74	3.99	1.25975	72	female	Proximal colon	III	T3	mucinous adenocarcinoma	median
31	1.99	1.81	1.35803	62	female	Rectum	I	T2	adenocarcinoma	median
32	1.44	1.85	0.839511	61	male	Distal colon	II	T2	adenocarcinoma	high
33	2.07	2.74	1.38122	59	male	Rectum	II	T4	adenocarcinoma	median
34	3.21	4.33	0.69886	66	male	Rectum	III	T1	adenocarcinoma	median
35	2.67	3.22	1.11411	32	female	Distal colon	II	T4	adenocarcinoma	median
36	1.2	1.77	0.975588	40	male	Rectum	III	T3	adenocarcinoma	high

## Sheet: Table S2b
Table S2b. Summary of Clinicopathologic Variables
No. Case	SOX2 relative expression	SOX2 relative expression	age	Gender	Histology	survival time (month)	TMN stage		T stage	size
	(Cancer tissue)	(Adjacent tissues)
RDgRec0609A0258	0.856845	0.934566	66	male	mucinous adenocarcinoma	73	Ⅲ	5	T1	4×4×1.2cm
RDgRec0609A0259	1.91046	0.928022	45	male	Tubular adenocarcinoma	73	Ⅱ	3	T3	4×3.5×2.8cm
RDgRec0609A0260	3.10004	0.875181	59	female	Tubular adenocarcinoma	73	Ⅱ	3	T3	5×5×1cm
RDgRec0609A0261	1.54114	1.00345	65	female	adenocarcinoma	73	Ⅲ	5	T3	5.5×5×1.5cm
RDgRec0609A0262	2.10528	0.973993	50	male	adenocarcinoma	34	I	1	T4b	3.8×3×1.5cm
RDgRec0609A0263	0.475344	0.912359	73	male	mucinous adenocarcinoma	23	Ⅲ	5	T1	6×5.5×2cm
RDgRec0609A0265	1.1903	0.892643	79	female	Tubular adenocarcinoma	8	Ⅱ-Ⅲ	4	T3	5×3.5×1.5cm
RDgRec0609A0266	1.42641	1.16152	57	female	Tubular adenocarcinoma	72	Ⅱ	3	T3	4.5×4×1cm
RDgRec0609A0267	1.10535	0.748303	60	male	adenocarcinoma	34	Ⅲ	5	T3	8.5×7.5×2.5cm
RDgRec0609A0268	1.48065	0.825905	72	male	Tubular adenocarcinoma	24	Ⅱ	3	T3	4.5×3.5×1cm
RDgRec0609A0270	1.52833	0.821857	66	male	adenocarcinoma	72	Ⅱ	3	T3	7×6×1.5cm
RDgRec0609A0272	1.29203	1.08473	72	female	adenocarcinoma	23	Ⅲ	5	T3	5.5×5×2.5cm
RDgRec0609A0273	0.939465	1.00376	61	female	Tubular adenocarcinoma	19	Ⅱ-Ⅲ	4	T2	3.5×2×1cm
RDgRec0609A0274	1.69717	1.28777	80	female	adenocarcinoma	66	Ⅱ	3	T3	3×2×0.7cm
RDgRec0609A0275	0.757788	0.754921	72	male	adenocarcinoma	71	Ⅱ	3	T3	5×5×1.5cm
RDgRec0609A0281	1.60407	0.792871	77	male	Tubular adenocarcinoma	71	Ⅱ	3	T3	6×5×2cm
RDgRec0611A0290	1.35207	1.02015	70	male	Tubular adenocarcinoma	71	Ⅱ	3	T3	5×4×2cm
RDgRec0701A0373	0.92369	0.628533	64	male	Tubular adenocarcinoma	67	Ⅱ	3	T3	15×10.6cm
RDgRec0704A0419	1.49332	1.06375	74	male	Tubular adenocarcinoma	67	Ⅰ-Ⅱ	2	T3	14×10×7cm
RDgRec0704A0420	1.30218	0.774572	40	male	Tubular adenocarcinoma	64	Ⅱ-Ⅲ	4	T3	9×8×8cm
RDgRec0704A0421	1.40483	0.973441	62	female	Tubular adenocarcinoma	43	Ⅱ	3	T3	7×7×2cm
RDgRec0704A0424	1.4749	1.07959	58	female	adenocarcinoma	66	Ⅱ	3	T2	5.5×4.5×3.5cm
RDgRec0704A0426	1.29315	1.06314	57	male	Tubular adenocarcinoma	47	Ⅱ	3	T2	1-4×3×3cm
RDgRec0704A0428	1.30606	0.718424	55	male	adenocarcinoma	66	Ⅱ	3	T2	15×10×10cm，2×2×1.5cm
RDgRec0704A0432	0.571011	0.872182	53	female	signet ring cell cancer	15	Ⅲ	5	T2	3.5×2×2cm
RDgRec0704A0434	1.14355	0.985661	74	male	adenocarcinoma	1	Ⅱ	3	Tis	3.5×3.5×0.8cm
RDgRec0704A0435	0.663567	0.772811	64	male	mucinous adenocarcinoma	65	Ⅲ	5	T3	6×5.5×2.5cm
RDgRec0704A0436	1.43708	1.22771	65	male	Tubular adenocarcinoma	42	Ⅱ-Ⅲ	4	T3	11×8×2.5cm
RDgRec0704A0442	1.80671	0.787498	56	male	Tubular adenocarcinoma	65	Ⅱ	3	T3	4.5×4.5×2cm
RDgRec0704A0443	1.20879	3.63025	56	male	Tubular adenocarcinoma	65	Ⅱ-Ⅲ	4	T2	9×8×8cm
RDgRec0704A0447	1.47468	1.07448	72	male	adenocarcinoma	16	Ⅱ	3	T3	3×3×1cm
RDgRec0704A0446	1.28031	1.17998	74	male	adenocarcinoma	43	Ⅱ	3	T3	6×5×1cm
RDgRec0704A0448	1.71467	1.08796	60	female	adenocarcinoma	15	Ⅱ	3	T3	3.5×2×1cm
RDgRec0704A0449	0.904239	0.840206	75	male	adenocarcinoma	10	Ⅱ	3	T3	6×5.5×2cm
RDgRec0704A0450	1.02089	0.895619	44	male	adenocarcinoma	45	Ⅱ	3	T2	4×3×1.5cm
RDgRec0704A0451	1.61519	1.05132	53	male	adenocarcinoma	65	Ⅱ	3	T3	4×2.5×1cm
RDgRec0704A0452	1.37184	1.23147	67	male	Tubular adenocarcinoma	65	Ⅱ	3	T3	7.5×3.5×1.5cm
RDgRec0704A0454	0.977024	1.15597	58	male	adenocarcinoma	65	Ⅱ	3	T3	5.5×4.5×3.5cm
RDgRec0704A0455	2.18082	0.895731	78	female	adenocarcinoma	36	Ⅱ-Ⅲ	4	T2	0.5×1.2×1.4cm
RDgRec0704A0456	1.38764	1.05536	54	female	adenocarcinoma	52	Ⅱ-Ⅲ	4	T3	4×4×3cm
RDgRec0704A0457	1.22753	1.18412	80	female	adenocarcinoma	52	Ⅱ	3	T3	5×3.5×1cm
RDgRec0704A0458	1.39533	1.13964	67	female	adenocarcinoma	60	Ⅱ	3	T3	8×7×6cm
RDgRec0704A0464	1.5291	0.844813	58	male	Tubular adenocarcinoma	65	Ⅱ-Ⅲ	4	T2	5.5×4×2cm
RDgRec0705A0527	1.27805	0.917528	80	male	Tubular adenocarcinoma	27	Ⅱ-Ⅲ	4	T3	9.5×6.5×2cm
RDgRec0705A0528	1.0866	1.0129	50	male	Tubular and papillary adenocarcinoma	64	Ⅱ	3	T3	5.5×5.5×2cm
RDgRec0705A0529	1.34509	1.04646	63	female	adenocarcinoma	64	Ⅱ	3	T3	5×5×1cm
RDgRec0705A0530	1.66574	1.02535	74	male	adenocarcinoma	64	Ⅱ	3	T3	8×5×2.5cm
RDgRec0705A0531	0.931853	0.981593	57	male	adenocarcinoma	24	Ⅱ	3	T3	3×3×2cm
RDgRec0705A0532	1.29296	0.923601	80	male	adenocarcinoma	1	Ⅱ	3	T3	4.5×4×1.5
RDgRec0705A0533	1.78967	0.75555	52	male	adenocarcinoma	64	Ⅱ	3	T2	5×2.5×2cm
RDgRec0705A0534	1.1947	0.773091	52	female	Tubular and papillary adenocarcinoma	64	Ⅱ	3	T3	4.5×4×2cm
RDgRec0705A0536	1.23523	0.85485	79	female	adenocarcinoma	6	Ⅲ	5	T3	6×5×1cm
RDgRec0705A0538	1.18355	0.937461	56	female	adenocarcinoma	64	Ⅱ	3	T3	6.5×5×1.5cm
RDgRec0705A0539	0.867174	1.06603	72	male	Tubular adenocarcinoma	64	Ⅱ	3	T3	6×5×1.5cm
RDgRec0705A0540	1.57175	0.884859	63	male	Tubular adenocarcinoma	64	Ⅱ	3	T2	2.5×1.5×1cm
RDgRec0706A0585	2.00059	1.19052	66	female	Tubular and papillary adenocarcinoma	63	Ⅰ-Ⅱ	2	T3	2.5×2×1cm
RDgRec0706A0586	1.59921	0.932371	67	male	adenocarcinoma	53	Ⅱ	3	T3	4.5×4×1cm
RDgRec0706A0587	0.740015	0.933343	49	female	adenocarcinoma	63	Ⅰ-Ⅱ	2	T3	6.5×3.5×1cm
RDgRec0706A0589	1.44435	0.788948	90	male	adenocarcinoma	63	Ⅱ	3	T3	5.5×5.5×1cm
RDgRec0706A0590	1.72032	0.619796	72	male	adenocarcinoma	1	Ⅱ	3	T3	5.5×2.8×1.5cm
RDgRec0706A0591	1.17471	1.02038	57	male	adenocarcinoma	63	Ⅰ-Ⅱ	2	T3	2×1.8×0.7cm
RDgRec0706A0592	1.57537	1.11821	44	male	adenocarcinoma	63	I	1	T1	6×4×1cm
RDgRec0706A0593	1.26938	1.0272	80	male	adenocarcinoma	63	Ⅰ-Ⅱ	2	T3	3.8×3×1cm
RDgRec0706A0595	1.67139	2.031	58	male	adenocarcinoma	63	Ⅱ-Ⅲ	4	T3	4×3.5×1cm
RDgRec0706A0598	1.55603	1.06303	82	female	adenocarcinoma	63	I	1	T3	4×3×1cm
RDgRec0706A0599	1.78511	1.10174	66	male	adenocarcinoma	49	Ⅱ	3	T3	5×4×1cm
RDgRec0706A0600	1.60941	0.908357	72	male	adenocarcinoma	63	Ⅱ	3	T3	5×4.5×1.3cm
RDgRec0706A0601	1.27988	1.20859	31	male	adenocarcinoma	35	Ⅱ	3	T2	3.5×3×1.5cm
RDgRec0706A0602	1.63226	1.13615	76	male	adenocarcinoma	26	Ⅱ-Ⅲ	4	T3	2×2×1cm
RDgRec0706A0603	1.48115	0.70765	60	male	adenocarcinoma	62	Ⅱ	3	T3	5×4.5×1.5cm
RDgRec0706A0604	1.41703	0.811945	80	female	Tubular adenocarcinoma	62	Ⅱ	3	T3	3×3×0.5cm
RDgRec0706A0605	0.918279	0.766994	60	female	adenocarcinoma	7	Ⅱ	3	T3	6×3×2cm
RDgRec0706A0606	1.90259	0.717062	73	male	adenocarcinoma	17	Ⅱ	3	T4a	5×4×1cm
RDgRec0709A0613	1.46264	0.887718	77	male	adenocarcinoma	62	Ⅱ	3	T3	6×5×1.5cm, 1.3×1×0.8cm
RDgRec0709A0614	0.77547	0.978893	63	male	adenocarcinoma	61	Ⅲ	5	T3	5×4×1cm
RDgRec0709A0617	1.44685	0.812844	50	male	adenocarcinoma	61	Ⅱ	3	T3	5×4×1cm
RDgRec0709A0618	1.71841	1.21313	78	female	adenocarcinoma	49	Ⅱ	3	T3	8×5×1.7cm
RDgRec0709A0619	2.36336	1.00336	57	male	Tubular and papillary adenocarcinoma	61	Ⅱ	3	T4a	4×3×2cm
RDgRec0709A0620	1.34135	0.803369	75	female	Tubular adenocarcinoma	61	Ⅱ-Ⅲ	4	T3	4×4×2cm
RDgRec0709A0621	1.27521	1.16719	69	male	Tubular adenocarcinoma	60	Ⅱ-Ⅲ	4	T3	5×4×1.5cm
RDgRec0710A0640	N/A	0.911341	83	male	adenocarcinoma	34	Ⅱ	3	T2	4.5×4×1cm
RDgRec0710A0649	2.36622	0.893209	37	female	Tubular adenocarcinoma	60	Ⅱ	3	T4a	6×5×1.5cm
RDgRec0710A0650	1.61608	1.21618	78	female	adenocarcinoma	9	Ⅲ	5	T3	8×5×1.5cm
RDgRec0710A0651	1.22784	0.901885	78	male	adenocarcinoma	60	Ⅱ	3	T3	6×5×1.5cm
RDgRec0710A0638	1.52483	1.06369	36	male	Tubular adenocarcinoma	60	Ⅱ	3	T3	4×3.5×1.5cm
RDgRec0710A0641	2.32462	1.07983	59	female	adenocarcinoma	22	Ⅲ	5	T4a	5×4×1.5cm
RDgRec0710A0642	1.89379	1.07885	33	male	Tubular adenocarcinoma	60	Ⅱ	3	T3	4×4×2cm
RDgRec0710A0643	1.52433	0.861871	77	male	Tubular adenocarcinoma	41	Ⅱ	3	T3	6×5×2cm
RDgRec0710A0646	1.68655	0.819714	76	male	Tubular adenocarcinoma	60	Ⅰ-Ⅱ	2	T4b	4×4×0.8cm
RDgRec0711A0783	1.16312	0.808083	59	female	adenocarcinoma	60	I	1	T4b	9×8×2cm
